# Supplementary material for: A Novel Method for Preparing Uniform Micro-Sized Dry Powder Formulations, Including Aggregation-Controlled VHH
Source: Antibodies (Basel). 2025 Mar 31;14(2):29. doi: 10.3390/antib14020029 (PMC12015861; doi:10.3390/antib14020029)
Supplement: Supplementary file 1 [file antibodies-14-00029-s001.zip]

Archive with 1 entries (1 files):
- antibodies-3267014-supplementary.pdf
